# Supplementary material for: Oroxylum indicum (L.) Leaf Extract Attenuates β-Amyloid-Induced Neurotoxicity in SH-SY5Y Cells
Source: Int J Mol Sci. 2025 Mar 23;26(7):2917. doi: 10.3390/ijms26072917 (PMC11988460; doi:10.3390/ijms26072917)
Supplement: Supplementary file 1 [file ijms-26-02917-s001.zip]

Archive with 1 entries (1 files):
- ijms-3550042-supplementary.pdf
